# Supplementary material for: Transcriptome profile and immune infiltrated landscape revealed a novel role of γδT cells in mediating pyroptosis in celiac disease
Source: J Transl Med. 2023 Jul 24;21:497. doi: 10.1186/s12967-023-04359-1 (PMC10364383; doi:10.1186/s12967-023-04359-1)
Supplement: Supplementary file 5 — Additional file 5: Table S2–S4. The GO, KEGG and Reactome analysis of DEGs between CeD and HC duodenal tissues in derivation cohort. [file 12967_2023_4359_MOESM5_ESM.xlsx]

## Sheet: Table S2
category	ID	term	count	adj_pval	zscore
BP	GO:0009615	response to virus	22	1.71837e-12	3.83761
BP	GO:0034341	response to interferon-gamma	15	1.10319e-11	3.87298
BP	GO:0051607	defense response to virus	17	3.69708e-10	4.12311
BP	GO:0140546	defense response to symbiont	17	3.69708e-10	4.12311
BP	GO:0002478	antigen processing and presentation of exogenous peptide antigen	8	3.27818e-08	2.12132
BP	GO:0019221	cytokine-mediated signaling pathway	19	3.47234e-08	3.90007
BP	GO:0071346	cellular response to interferon-gamma	11	5.75178e-08	3.31662
BP	GO:0019884	antigen processing and presentation of exogenous antigen	8	1.2579e-07	2.12132
BP	GO:0050863	regulation of T cell activation	15	4.85934e-07	2.32379
BP	GO:0048002	antigen processing and presentation of peptide antigen	8	1.00174e-06	2.12132
BP	GO:0050792	regulation of viral process	11	1.23813e-06	2.7136
BP	GO:0007159	leukocyte cell-cell adhesion	15	1.7396e-06	2.32379
BP	GO:0050870	positive regulation of T cell activation	12	1.7396e-06	1.73205
BP	GO:0019882	antigen processing and presentation	9	3.20966e-06	2.33333
BP	GO:1903037	regulation of leukocyte cell-cell adhesion	14	3.27578e-06	2.13809
BP	GO:0060337	type I interferon signaling pathway	7	3.36572e-06	2.64575
BP	GO:1903900	regulation of viral life cycle	10	3.7577e-06	2.52982
BP	GO:1903039	positive regulation of leukocyte cell-cell adhesion	12	3.7577e-06	1.73205
BP	GO:0071357	cellular response to type I interferon	7	3.7577e-06	2.64575
BP	GO:0002399	MHC class II protein complex assembly	5	3.79512e-06	1.34164
BP	GO:0002503	peptide antigen assembly with MHC class II protein complex	5	3.79512e-06	1.34164
BP	GO:0002501	peptide antigen assembly with MHC protein complex	5	6.76624e-06	1.34164
BP	GO:0034340	response to type I interferon	7	6.76624e-06	2.64575
BP	GO:0002396	MHC protein complex assembly	5	8.70982e-06	1.34164
BP	GO:0048525	negative regulation of viral process	8	9.45586e-06	2.82843
BP	GO:0022407	regulation of cell-cell adhesion	15	1.02302e-05	1.80739
BP	GO:0019079	viral genome replication	9	1.05324e-05	3
BP	GO:0001819	positive regulation of cytokine production	15	1.58011e-05	3.35659
BP	GO:0022409	positive regulation of cell-cell adhesion	12	1.58011e-05	1.73205
BP	GO:0016032	viral process	14	2.21102e-05	3.20713
BP	GO:0042110	T cell activation	15	2.50368e-05	2.32379
BP	GO:0070663	regulation of leukocyte proliferation	11	2.59853e-05	2.11058
BP	GO:0071827	plasma lipoprotein particle organization	6	2.63627e-05	-1.63299
BP	GO:0051251	positive regulation of lymphocyte activation	13	2.63627e-05	1.94145
BP	GO:0071825	protein-lipid complex subunit organization	6	4.03685e-05	-1.63299
BP	GO:0019058	viral life cycle	12	4.03685e-05	2.88675
BP	GO:0034370	triglyceride-rich lipoprotein particle remodeling	4	4.03685e-05	-1
BP	GO:0034372	very-low-density lipoprotein particle remodeling	4	4.03685e-05	-1
BP	GO:0019433	triglyceride catabolic process	5	5.13934e-05	-1.34164
BP	GO:0002831	regulation of response to biotic stimulus	12	5.13934e-05	2.88675
BP	GO:0045069	regulation of viral genome replication	7	5.42989e-05	2.64575
BP	GO:0019886	antigen processing and presentation of exogenous peptide antigen via MHC class II	5	5.51408e-05	1.34164
BP	GO:0034368	protein-lipid complex remodeling	5	5.51408e-05	-1.34164
BP	GO:0034369	plasma lipoprotein particle remodeling	5	5.51408e-05	-1.34164
BP	GO:0042129	regulation of T cell proliferation	9	6.04926e-05	2.33333
BP	GO:0045071	negative regulation of viral genome replication	6	6.26736e-05	2.44949
BP	GO:0002697	regulation of immune effector process	12	6.38167e-05	1.1547
BP	GO:0034367	protein-containing complex remodeling	5	6.92807e-05	-1.34164
BP	GO:0035456	response to interferon-beta	5	6.92807e-05	2.23607
BP	GO:0002696	positive regulation of leukocyte activation	13	6.97636e-05	1.94145
BP	GO:0032481	positive regulation of type I interferon production	6	6.97636e-05	2.44949
BP	GO:0002495	antigen processing and presentation of peptide antigen via MHC class II	5	8.92033e-05	1.34164
BP	GO:0050867	positive regulation of cell activation	13	8.92033e-05	1.94145
BP	GO:0002504	antigen processing and presentation of peptide or polysaccharide antigen via MHC class II	5	0.000115387	1.34164
BP	GO:0045785	positive regulation of cell adhesion	13	0.000132854	1.38675
BP	GO:0030593	neutrophil chemotaxis	7	0.000144115	1.88982
BP	GO:0008210	estrogen metabolic process	5	0.000144115	-2.23607
BP	GO:0034612	response to tumor necrosis factor	10	0.000155929	1.26491
BP	GO:0046461	neutral lipid catabolic process	5	0.000155929	-1.34164
BP	GO:0046464	acylglycerol catabolic process	5	0.000155929	-1.34164
BP	GO:0042098	T cell proliferation	9	0.000155929	2.33333
BP	GO:0006766	vitamin metabolic process	7	0.000159309	-1.88982
BP	GO:0070661	leukocyte proliferation	11	0.00016807	2.11058
BP	GO:0008202	steroid metabolic process	11	0.000170469	-2.7136
BP	GO:0002483	antigen processing and presentation of endogenous peptide antigen	4	0.000178702	1
BP	GO:0009636	response to toxic substance	10	0.000187797	-1.89737
BP	GO:0009410	response to xenobiotic stimulus	13	0.00019949	-0.27735
BP	GO:0046596	regulation of viral entry into host cell	5	0.000200726	1.34164
BP	GO:0044242	cellular lipid catabolic process	9	0.000248638	-2.33333
BP	GO:0006633	fatty acid biosynthetic process	8	0.000261638	-2.12132
BP	GO:1990266	neutrophil migration	7	0.000352477	1.88982
BP	GO:0050670	regulation of lymphocyte proliferation	9	0.00035651	2.33333
BP	GO:0032944	regulation of mononuclear cell proliferation	9	0.000377422	2.33333
BP	GO:0071621	granulocyte chemotaxis	7	0.000388922	1.88982
BP	GO:0071356	cellular response to tumor necrosis factor	9	0.000388922	1
BP	GO:0052372	modulation by symbiont of entry into host	5	0.000388922	1.34164
BP	GO:0032103	positive regulation of response to external stimulus	12	0.000410638	3.4641
BP	GO:0097006	regulation of plasma lipoprotein particle levels	6	0.0004303	-1.63299
BP	GO:0002699	positive regulation of immune effector process	9	0.000459641	1
BP	GO:1903901	negative regulation of viral life cycle	4	0.00046046	2
BP	GO:0070098	chemokine-mediated signaling pathway	6	0.000505762	2.44949
BP	GO:0002443	leukocyte mediated immunity	12	0.000519098	2.88675
BP	GO:0019883	antigen processing and presentation of endogenous antigen	4	0.000519207	1
BP	GO:0034381	plasma lipoprotein particle clearance	5	0.000519207	-2.23607
BP	GO:0034377	plasma lipoprotein particle assembly	4	0.000588596	-2
BP	GO:0060333	interferon-gamma-mediated signaling pathway	4	0.000588596	2
BP	GO:0071280	cellular response to copper ion	4	0.000675565	-2
BP	GO:0046394	carboxylic acid biosynthetic process	10	0.000677758	-2.52982
BP	GO:0016053	organic acid biosynthetic process	10	0.000697027	-2.52982
BP	GO:0032479	regulation of type I interferon production	6	0.000697027	2.44949
BP	GO:0032606	type I interferon production	6	0.000697027	2.44949
BP	GO:0042632	cholesterol homeostasis	6	0.000728556	-1.63299
BP	GO:0042759	long-chain fatty acid biosynthetic process	4	0.000728556	-2
BP	GO:0016042	lipid catabolic process	10	0.000728556	-2.52982
BP	GO:0006631	fatty acid metabolic process	11	0.000728556	-2.7136
BP	GO:0055092	sterol homeostasis	6	0.000728556	-1.63299
BP	GO:1990868	response to chemokine	6	0.000728556	2.44949
BP	GO:1990869	cellular response to chemokine	6	0.000728556	2.44949
BP	GO:0045580	regulation of T cell differentiation	7	0.000809891	0.377964
BP	GO:0006641	triglyceride metabolic process	6	0.000840468	-1.63299
BP	GO:0034379	very-low-density lipoprotein particle assembly	3	0.000840468	-1.73205
BP	GO:0097530	granulocyte migration	7	0.000857592	1.88982
BP	GO:0065005	protein-lipid complex assembly	4	0.00086297	-2
BP	GO:0042102	positive regulation of T cell proliferation	6	0.00086297	2.44949
BP	GO:0070665	positive regulation of leukocyte proliferation	7	0.00090768	2.64575
BP	GO:0032760	positive regulation of tumor necrosis factor production	6	0.00094571	2.44949
BP	GO:0031343	positive regulation of cell killing	5	0.000950352	1.34164
BP	GO:0043380	regulation of memory T cell differentiation	3	0.00104326	-0.57735
BP	GO:0046503	glycerolipid catabolic process	5	0.00108556	-1.34164
BP	GO:1903557	positive regulation of tumor necrosis factor superfamily cytokine production	6	0.00112897	2.44949
BP	GO:0032496	response to lipopolysaccharide	10	0.00113303	1.26491
BP	GO:0072330	monocarboxylic acid biosynthetic process	8	0.00115937	-2.12132
BP	GO:0031349	positive regulation of defense response	9	0.00119726	3
BP	GO:0002698	negative regulation of immune effector process	6	0.001257	0.816497
BP	GO:0033700	phospholipid efflux	3	0.001257	-1.73205
BP	GO:0043379	memory T cell differentiation	3	0.001257	-0.57735
BP	GO:0045088	regulation of innate immune response	8	0.00126408	2.82843
BP	GO:0033344	cholesterol efflux	5	0.00132743	-2.23607
BP	GO:1903131	mononuclear cell differentiation	11	0.00132743	0.904534
BP	GO:0002381	immunoglobulin production involved in immunoglobulin-mediated immune response	5	0.00140971	1.34164
BP	GO:0002460	adaptive immune response based on somatic recombination of immune receptors built from immunoglobulin superfamily domains	10	0.00141685	2.52982
BP	GO:0046651	lymphocyte proliferation	9	0.00145442	2.33333
BP	GO:0010896	regulation of triglyceride catabolic process	3	0.00147965	-1.73205
BP	GO:0090715	immunological memory formation process	3	0.00147965	-0.57735
BP	GO:0046916	cellular transition metal ion homeostasis	6	0.00147965	-0.816497
BP	GO:0002683	negative regulation of immune system process	11	0.00147965	1.50756
BP	GO:0032943	mononuclear cell proliferation	9	0.00151225	2.33333
BP	GO:0043903	regulation of biological process involved in symbiotic interaction	5	0.00151286	1.34164
BP	GO:0002833	positive regulation of response to biotic stimulus	7	0.00151379	1.88982
BP	GO:0002237	response to molecule of bacterial origin	10	0.00153035	1.26491
BP	GO:0010742	macrophage derived foam cell differentiation	4	0.00153035	0
BP	GO:0090077	foam cell differentiation	4	0.00153035	0
BP	GO:0032728	positive regulation of interferon-beta production	4	0.00168437	2
BP	GO:0010273	detoxification of copper ion	3	0.00169032	-1.73205
BP	GO:0034384	high-density lipoprotein particle clearance	3	0.00169032	-1.73205
BP	GO:1990169	stress response to copper ion	3	0.00169032	-1.73205
BP	GO:0002292	T cell differentiation involved in immune response	5	0.00171806	0.447214
BP	GO:0045619	regulation of lymphocyte differentiation	7	0.00176261	0.377964
BP	GO:0071466	cellular response to xenobiotic stimulus	7	0.00194666	-1.88982
BP	GO:0050892	intestinal absorption	4	0.00195144	-2
BP	GO:0002440	production of molecular mediator of immune response	9	0.00208697	1.66667
BP	GO:0046688	response to copper ion	4	0.00208697	-2
BP	GO:0055090	acylglycerol homeostasis	4	0.00208697	-1
BP	GO:0070328	triglyceride homeostasis	4	0.00208697	-1
BP	GO:0060326	cell chemotaxis	9	0.00213898	2.33333
BP	GO:0006639	acylglycerol metabolic process	6	0.0022976	-1.63299
BP	GO:0019885	antigen processing and presentation of endogenous peptide antigen via MHC class I	3	0.00230046	1.73205
BP	GO:0090713	immunological memory process	3	0.00230046	-0.57735
BP	GO:0006638	neutral lipid metabolic process	6	0.00234936	-1.63299
BP	GO:0006959	humoral immune response	9	0.00244495	1.66667
BP	GO:0045089	positive regulation of innate immune response	6	0.00252169	2.44949
BP	GO:0051180	vitamin transport	4	0.00259446	-2
BP	GO:0034433	steroid esterification	3	0.00260717	-1.73205
BP	GO:0034434	sterol esterification	3	0.00260717	-1.73205
BP	GO:0034435	cholesterol esterification	3	0.00260717	-1.73205
BP	GO:0061687	detoxification of inorganic compound	3	0.00260717	-1.73205
BP	GO:0031348	negative regulation of defense response	8	0.00298104	0.707107
BP	GO:0051262	protein tetramerization	5	0.00298104	-1.34164
BP	GO:0050777	negative regulation of immune response	7	0.00298104	1.13389
BP	GO:0035461	vitamin transmembrane transport	3	0.00298104	-1.73205
BP	GO:0097501	stress response to metal ion	3	0.00298104	-1.73205
BP	GO:0008203	cholesterol metabolic process	6	0.00298104	-2.44949
BP	GO:0050671	positive regulation of lymphocyte proliferation	6	0.00298104	2.44949
BP	GO:0032946	positive regulation of mononuclear cell proliferation	6	0.0030634	2.44949
BP	GO:0055076	transition metal ion homeostasis	6	0.0030634	-0.816497
BP	GO:0046165	alcohol biosynthetic process	6	0.00329168	-2.44949
BP	GO:0042359	vitamin D metabolic process	3	0.00333194	-0.57735
BP	GO:0043691	reverse cholesterol transport	3	0.00333194	-1.73205
BP	GO:0051004	regulation of lipoprotein lipase activity	3	0.00333194	-1.73205
BP	GO:0045582	positive regulation of T cell differentiation	5	0.0034485	-0.447214
BP	GO:0070555	response to interleukin-1	6	0.00358311	1.63299
BP	GO:0035455	response to interferon-alpha	3	0.00371583	1.73205
BP	GO:0044241	lipid digestion	3	0.00371583	-1.73205
BP	GO:0046597	negative regulation of viral entry into host cell	3	0.00371583	1.73205
BP	GO:0072243	metanephric nephron epithelium development	3	0.00371583	-0.57735
BP	GO:0098856	intestinal lipid absorption	3	0.00371583	-1.73205
BP	GO:0016064	immunoglobulin mediated immune response	7	0.00399306	1.88982
BP	GO:1902652	secondary alcohol metabolic process	6	0.00399306	-2.44949
BP	GO:0002366	leukocyte activation involved in immune response	8	0.00406791	0.707107
BP	GO:0071222	cellular response to lipopolysaccharide	7	0.00416484	2.64575
BP	GO:0032727	positive regulation of interferon-alpha production	3	0.00416484	1.73205
BP	GO:0002449	lymphocyte mediated immunity	9	0.00416953	2.33333
BP	GO:0042742	defense response to bacterium	9	0.00416953	2.33333
BP	GO:0019724	B cell mediated immunity	7	0.00419618	1.88982
BP	GO:0001959	regulation of cytokine-mediated signaling pathway	6	0.00428144	1.63299
BP	GO:0002263	cell activation involved in immune response	8	0.0043118	0.707107
BP	GO:0006066	alcohol metabolic process	9	0.00434262	-3
BP	GO:0016125	sterol metabolic process	6	0.00452231	-2.44949
BP	GO:0031341	regulation of cell killing	5	0.00458688	1.34164
BP	GO:0001912	positive regulation of leukocyte mediated cytotoxicity	4	0.00480482	1
BP	GO:0032608	interferon-beta production	4	0.00480482	2
BP	GO:0032648	regulation of interferon-beta production	4	0.00480482	2
BP	GO:0071294	cellular response to zinc ion	3	0.00508731	-1.73205
BP	GO:0097529	myeloid leukocyte migration	7	0.00526408	1.88982
BP	GO:0071219	cellular response to molecule of bacterial origin	7	0.00538109	2.64575
BP	GO:0045621	positive regulation of lymphocyte differentiation	5	0.00552113	-0.447214
BP	GO:0046634	regulation of alpha-beta T cell activation	5	0.00552113	1.34164
BP	GO:0002274	myeloid leukocyte activation	7	0.00558149	1.13389
BP	GO:0072207	metanephric epithelium development	3	0.00558149	-0.57735
BP	GO:0006767	water-soluble vitamin metabolic process	4	0.00563473	-2
BP	GO:0060759	regulation of response to cytokine stimulus	6	0.00593407	1.63299
BP	GO:0002824	positive regulation of adaptive immune response based on somatic recombination of immune receptors built from immunoglobulin superfamily domains	5	0.00613358	1.34164
BP	GO:0044282	small molecule catabolic process	9	0.00631373	-1
BP	GO:0002832	negative regulation of response to biotic stimulus	5	0.00633714	2.23607
BP	GO:0042886	amide transport	8	0.00646037	0
BP	GO:0030595	leukocyte chemotaxis	7	0.00646037	1.88982
BP	GO:0032731	positive regulation of interleukin-1 beta production	4	0.00657841	2
BP	GO:0002719	negative regulation of cytokine production involved in immune response	3	0.00666164	0.57735
BP	GO:0055088	lipid homeostasis	6	0.00666164	-1.63299
BP	GO:0032611	interleukin-1 beta production	5	0.00666164	1.34164
BP	GO:0032651	regulation of interleukin-1 beta production	5	0.00666164	1.34164
BP	GO:0006805	xenobiotic metabolic process	5	0.00690904	-2.23607
BP	GO:0001676	long-chain fatty acid metabolic process	5	0.00709449	-2.23607
BP	GO:0002821	positive regulation of adaptive immune response	5	0.00709449	1.34164
BP	GO:0048247	lymphocyte chemotaxis	4	0.00709449	2
BP	GO:0002474	antigen processing and presentation of peptide antigen via MHC class I	3	0.00709449	1.73205
BP	GO:0010818	T cell chemotaxis	3	0.00709449	1.73205
BP	GO:0032607	interferon-alpha production	3	0.00709449	1.73205
BP	GO:0032647	regulation of interferon-alpha production	3	0.00709449	1.73205
BP	GO:0045589	regulation of regulatory T cell differentiation	3	0.00709449	0.57735
BP	GO:0046890	regulation of lipid biosynthetic process	6	0.00712495	-1.63299
BP	GO:0071347	cellular response to interleukin-1	5	0.00712495	1.34164
BP	GO:1901617	organic hydroxy compound biosynthetic process	7	0.00712495	-1.88982
BP	GO:0002286	T cell activation involved in immune response	5	0.00738059	0.447214
BP	GO:0006694	steroid biosynthetic process	6	0.00746336	-1.63299
BP	GO:0031667	response to nutrient levels	10	0.00746336	0
BP	GO:0072678	T cell migration	4	0.00754809	2
BP	GO:0001916	positive regulation of T cell mediated cytotoxicity	3	0.00754809	0.57735
BP	GO:2000406	positive regulation of T cell migration	3	0.00754809	1.73205
BP	GO:0007584	response to nutrient	6	0.00754809	0.816497
BP	GO:0046635	positive regulation of alpha-beta T cell activation	4	0.00790951	1
BP	GO:0030301	cholesterol transport	5	0.00801457	-2.23607
BP	GO:0071216	cellular response to biotic stimulus	7	0.00848621	2.64575
BP	GO:0050688	regulation of defense response to virus	4	0.00872341	2
BP	GO:0045066	regulatory T cell differentiation	3	0.00890971	0.57735
BP	GO:0043122	regulation of I-kappaB kinase/NF-kappaB signaling	7	0.00890971	1.88982
BP	GO:0032640	tumor necrosis factor production	6	0.00890971	2.44949
BP	GO:0032680	regulation of tumor necrosis factor production	6	0.00890971	2.44949
BP	GO:1905952	regulation of lipid localization	6	0.00890971	-1.63299
BP	GO:0009117	nucleotide metabolic process	10	0.00890971	0
BP	GO:0019730	antimicrobial humoral response	5	0.0092758	1.34164
BP	GO:0002819	regulation of adaptive immune response	6	0.0092758	1.63299
BP	GO:0051235	maintenance of location	8	0.0092758	1.41421
BP	GO:0032722	positive regulation of chemokine production	4	0.0092758	2
BP	GO:0045824	negative regulation of innate immune response	4	0.0092758	2
BP	GO:0043372	positive regulation of CD4-positive, alpha-beta T cell differentiation	3	0.00942699	0.57735
BP	GO:0050852	T cell receptor signaling pathway	5	0.00942699	1.34164
BP	GO:0001909	leukocyte mediated cytotoxicity	5	0.00970756	1.34164
BP	GO:0006753	nucleoside phosphate metabolic process	10	0.00970756	0
BP	GO:0043123	positive regulation of I-kappaB kinase/NF-kappaB signaling	6	0.00973673	1.63299
BP	GO:0071706	tumor necrosis factor superfamily cytokine production	6	0.00973673	2.44949
BP	GO:1903555	regulation of tumor necrosis factor superfamily cytokine production	6	0.00973673	2.44949
BP	GO:0032732	positive regulation of interleukin-1 production	4	0.00996719	2
BP	GO:0030217	T cell differentiation	7	0.0100393	0.377964
BP	GO:0001906	cell killing	6	0.010167	1.63299
BP	GO:0034383	low-density lipoprotein particle clearance	3	0.0107837	-1.73205
BP	GO:0032612	interleukin-1 production	5	0.0107837	1.34164
BP	GO:0032652	regulation of interleukin-1 production	5	0.0107837	1.34164
BP	GO:0015918	sterol transport	5	0.0115092	-2.23607
BP	GO:0044273	sulfur compound catabolic process	3	0.0115323	-1.73205
BP	GO:0046640	regulation of alpha-beta T cell proliferation	3	0.0115323	1.73205
BP	GO:2000403	positive regulation of lymphocyte migration	3	0.0115323	1.73205
BP	GO:0002285	lymphocyte activation involved in immune response	6	0.011581	0.816497
BP	GO:0061844	antimicrobial humoral immune response mediated by antimicrobial peptide	4	0.0128159	1
BP	GO:0042178	xenobiotic catabolic process	3	0.0134146	-1.73205
BP	GO:0001960	negative regulation of cytokine-mediated signaling pathway	4	0.0138709	1
BP	GO:0007586	digestion	5	0.0138709	-2.23607
BP	GO:0034754	cellular hormone metabolic process	5	0.0138709	-2.23607
BP	GO:0031284	positive regulation of guanylate cyclase activity	2	0.0138709	0
BP	GO:0034756	regulation of iron ion transport	2	0.0138709	1.41421
BP	GO:0035376	sterol import	2	0.0138709	-1.41421
BP	GO:0042368	vitamin D biosynthetic process	2	0.0138709	0
BP	GO:0051006	positive regulation of lipoprotein lipase activity	2	0.0138709	-1.41421
BP	GO:0070508	cholesterol import	2	0.0138709	-1.41421
BP	GO:1902224	ketone body metabolic process	2	0.0138709	-1.41421
BP	GO:0006882	cellular zinc ion homeostasis	3	0.0138709	-1.73205
BP	GO:0046633	alpha-beta T cell proliferation	3	0.0138709	1.73205
BP	GO:0001910	regulation of leukocyte mediated cytotoxicity	4	0.0139677	1
BP	GO:1902105	regulation of leukocyte differentiation	7	0.0145907	0.377964
BP	GO:0015748	organophosphate ester transport	5	0.0145907	-2.23607
BP	GO:0001914	regulation of T cell mediated cytotoxicity	3	0.0145907	0.57735
BP	GO:0002701	negative regulation of production of molecular mediator of immune response	3	0.0145907	0.57735
BP	GO:0090207	regulation of triglyceride metabolic process	3	0.0145907	-1.73205
BP	GO:2000516	positive regulation of CD4-positive, alpha-beta T cell activation	3	0.0145907	0.57735
BP	GO:0098586	cellular response to virus	4	0.0148615	2
BP	GO:0007249	I-kappaB kinase/NF-kappaB signaling	7	0.0148615	1.88982
BP	GO:0010876	lipid localization	9	0.0151763	-1.66667
BP	GO:0051281	positive regulation of release of sequestered calcium ion into cytosol	3	0.0153781	1.73205
BP	GO:0055069	zinc ion homeostasis	3	0.0153781	-1.73205
BP	GO:0071276	cellular response to cadmium ion	3	0.0153781	-1.73205
BP	GO:0015850	organic hydroxy compound transport	7	0.0155095	-2.64575
BP	GO:0062013	positive regulation of small molecule metabolic process	5	0.0155402	-0.447214
BP	GO:0060761	negative regulation of response to cytokine stimulus	4	0.015694	1
BP	GO:0009313	oligosaccharide catabolic process	2	0.015694	-1.41421
BP	GO:0061365	positive regulation of triglyceride lipase activity	2	0.015694	-1.41421
BP	GO:1904729	regulation of intestinal lipid absorption	2	0.015694	-1.41421
BP	GO:0046718	viral entry into host cell	5	0.0157511	1.34164
BP	GO:1903706	regulation of hemopoiesis	8	0.0157856	0.707107
BP	GO:0032735	positive regulation of interleukin-12 production	3	0.0159672	1.73205
BP	GO:0050691	regulation of defense response to virus by host	3	0.0159672	1.73205
BP	GO:1901606	alpha-amino acid catabolic process	4	0.0160333	0
BP	GO:0044403	biological process involved in symbiotic interaction	7	0.0168105	1.88982
BP	GO:2000404	regulation of T cell migration	3	0.0169489	1.73205
BP	GO:0002377	immunoglobulin production	6	0.0172448	1.63299
BP	GO:0030098	lymphocyte differentiation	8	0.0173375	0.707107
BP	GO:0045981	positive regulation of nucleotide metabolic process	3	0.0179021	0.57735
BP	GO:1900544	positive regulation of purine nucleotide metabolic process	3	0.0179021	0.57735
BP	GO:0071468	cellular response to acidic pH	2	0.0180259	-1.41421
BP	GO:0034764	positive regulation of transmembrane transport	6	0.0181743	2.44949
BP	GO:0060191	regulation of lipase activity	4	0.0183422	-1
BP	GO:0044409	entry into host	5	0.0184325	1.34164
BP	GO:1904064	positive regulation of cation transmembrane transport	5	0.0184325	2.23607
BP	GO:0006775	fat-soluble vitamin metabolic process	3	0.0187594	-0.57735
BP	GO:0032755	positive regulation of interleukin-6 production	4	0.0195963	2
BP	GO:0019080	viral gene expression	4	0.0203061	2
BP	GO:0050727	regulation of inflammatory response	8	0.0203166	0.707107
BP	GO:0031282	regulation of guanylate cyclase activity	2	0.020358	0
BP	GO:0042362	fat-soluble vitamin biosynthetic process	2	0.020358	0
BP	GO:0051709	regulation of killing of cells of other organism	2	0.020358	1.41421
BP	GO:0070234	positive regulation of T cell apoptotic process	2	0.020358	1.41421
BP	GO:1904478	regulation of intestinal absorption	2	0.020358	-1.41421
BP	GO:0002703	regulation of leukocyte mediated immunity	6	0.0203879	1.63299
BP	GO:0046631	alpha-beta T cell activation	5	0.0204943	1.34164
BP	GO:1902107	positive regulation of leukocyte differentiation	5	0.0209359	-0.447214
BP	GO:1903708	positive regulation of hemopoiesis	5	0.0209359	-0.447214
BP	GO:0002718	regulation of cytokine production involved in immune response	4	0.0211082	1
BP	GO:0015914	phospholipid transport	4	0.0211082	-2
BP	GO:0006721	terpenoid metabolic process	4	0.0218455	-2
BP	GO:0002367	cytokine production involved in immune response	4	0.0225304	1
BP	GO:0032642	regulation of chemokine production	4	0.0225304	2
BP	GO:0002475	antigen processing and presentation via MHC class Ib	2	0.0225991	1.41421
BP	GO:0033212	iron import into cell	2	0.0225991	1.41421
BP	GO:0046655	folic acid metabolic process	2	0.0225991	-1.41421
BP	GO:0050667	homocysteine metabolic process	2	0.0225991	-1.41421
BP	GO:1901678	iron coordination entity transport	2	0.0225991	0
BP	GO:2001140	positive regulation of phospholipid transport	2	0.0225991	-1.41421
BP	GO:0019932	second-messenger-mediated signaling	7	0.0226143	1.13389
BP	GO:0032602	chemokine production	4	0.0228131	2
BP	GO:0006869	lipid transport	8	0.0228131	-2.12132
BP	GO:0001913	T cell mediated cytotoxicity	3	0.0234225	0.57735
BP	GO:0042304	regulation of fatty acid biosynthetic process	3	0.0234225	-1.73205
BP	GO:0050830	defense response to Gram-positive bacterium	4	0.0242268	1
BP	GO:0001961	positive regulation of cytokine-mediated signaling pathway	3	0.0244657	1.73205
BP	GO:0019083	viral transcription	3	0.0244657	1.73205
BP	GO:0046638	positive regulation of alpha-beta T cell differentiation	3	0.0244657	0.57735
BP	GO:0051259	protein complex oligomerization	6	0.0244657	-0.816497
BP	GO:0002468	dendritic cell antigen processing and presentation	2	0.0248607	0
BP	GO:0016114	terpenoid biosynthetic process	2	0.0248607	-1.41421
BP	GO:0032488	Cdc42 protein signal transduction	2	0.0248607	-1.41421
BP	GO:0032897	negative regulation of viral transcription	2	0.0248607	1.41421
BP	GO:2001138	regulation of phospholipid transport	2	0.0248607	-1.41421
BP	GO:0071496	cellular response to external stimulus	7	0.0248713	0.377964
BP	GO:0034767	positive regulation of ion transmembrane transport	5	0.0250974	2.23607
BP	GO:0043370	regulation of CD4-positive, alpha-beta T cell differentiation	3	0.0252752	0.57735
BP	GO:0002822	regulation of adaptive immune response based on somatic recombination of immune receptors built from immunoglobulin superfamily domains	5	0.0255967	1.34164
BP	GO:0022600	digestive system process	4	0.0258424	-2
BP	GO:0035821	modulation of process of other organism	4	0.0274378	2
BP	GO:0010819	regulation of T cell chemotaxis	2	0.0274378	1.41421
BP	GO:0034375	high-density lipoprotein particle remodeling	2	0.0274378	-1.41421
BP	GO:0051770	positive regulation of nitric-oxide synthase biosynthetic process	2	0.0274378	1.41421
BP	GO:0070230	positive regulation of lymphocyte apoptotic process	2	0.0274378	1.41421
BP	GO:0070365	hepatocyte differentiation	2	0.0274378	-1.41421
BP	GO:0045806	negative regulation of endocytosis	3	0.0274798	-1.73205
BP	GO:0010524	positive regulation of calcium ion transport into cytosol	3	0.0288868	1.73205
BP	GO:0032102	negative regulation of response to external stimulus	8	0.0292502	0.707107
BP	GO:0052126	movement in host environment	5	0.0295016	1.34164
BP	GO:0062012	regulation of small molecule metabolic process	7	0.0300879	-1.13389
BP	GO:0045591	positive regulation of regulatory T cell differentiation	2	0.030348	0
BP	GO:0009063	cellular amino acid catabolic process	4	0.030348	0
BP	GO:1905954	positive regulation of lipid localization	4	0.030348	-1
BP	GO:0002711	positive regulation of T cell mediated immunity	3	0.0313915	0.57735
BP	GO:0032609	interferon-gamma production	4	0.0319964	1
BP	GO:0032649	regulation of interferon-gamma production	4	0.0319964	1
BP	GO:0046632	alpha-beta T cell differentiation	4	0.0319964	1
BP	GO:0006695	cholesterol biosynthetic process	3	0.0323767	-1.73205
BP	GO:0051289	protein homotetramerization	3	0.0323767	-0.57735
BP	GO:0060760	positive regulation of response to cytokine stimulus	3	0.0323767	1.73205
BP	GO:1902653	secondary alcohol biosynthetic process	3	0.0323767	-1.73205
BP	GO:0002544	chronic inflammatory response	2	0.0326286	0
BP	GO:0009404	toxin metabolic process	2	0.0326286	-1.41421
BP	GO:0010985	negative regulation of lipoprotein particle clearance	2	0.0326286	-1.41421
BP	GO:0030299	intestinal cholesterol absorption	2	0.0326286	-1.41421
BP	GO:0045953	negative regulation of natural killer cell mediated cytotoxicity	2	0.0326286	1.41421
BP	GO:0060192	negative regulation of lipase activity	2	0.0326286	-1.41421
BP	GO:0072234	metanephric nephron tubule development	2	0.0326286	0
BP	GO:0006826	iron ion transport	3	0.0331999	0.57735
BP	GO:0010043	response to zinc ion	3	0.0331999	-1.73205
BP	GO:0048732	gland development	8	0.0343017	0
BP	GO:0019369	arachidonic acid metabolic process	3	0.0346434	-1.73205
BP	GO:0006720	isoprenoid metabolic process	4	0.0347142	-2
BP	GO:0072676	lymphocyte migration	4	0.0350459	2
BP	GO:0002716	negative regulation of natural killer cell mediated immunity	2	0.0350459	1.41421
BP	GO:0010744	positive regulation of macrophage derived foam cell differentiation	2	0.0350459	0
BP	GO:0010885	regulation of cholesterol storage	2	0.0350459	0
BP	GO:0019373	epoxygenase P450 pathway	2	0.0350459	-1.41421
BP	GO:0046782	regulation of viral transcription	2	0.0350459	1.41421
BP	GO:0070989	oxidative demethylation	2	0.0350459	-1.41421
BP	GO:1901739	regulation of myoblast fusion	2	0.0350459	1.41421
BP	GO:2001185	regulation of CD8-positive, alpha-beta T cell activation	2	0.0350459	1.41421
BP	GO:0002695	negative regulation of leukocyte activation	5	0.0356119	0.447214
BP	GO:0050994	regulation of lipid catabolic process	3	0.0367826	-1.73205
BP	GO:2000401	regulation of lymphocyte migration	3	0.0367826	1.73205
BP	GO:0032615	interleukin-12 production	3	0.0374684	1.73205
BP	GO:0032655	regulation of interleukin-12 production	3	0.0374684	1.73205
BP	GO:0046173	polyol biosynthetic process	3	0.0374684	-1.73205
BP	GO:0003159	morphogenesis of an endothelium	2	0.0374684	1.41421
BP	GO:0009110	vitamin biosynthetic process	2	0.0374684	0
BP	GO:0043011	myeloid dendritic cell differentiation	2	0.0374684	1.41421
BP	GO:0052695	cellular glucuronidation	2	0.0374684	-1.41421
BP	GO:0060339	negative regulation of type I interferon-mediated signaling pathway	2	0.0374684	1.41421
BP	GO:0061154	endothelial tube morphogenesis	2	0.0374684	1.41421
BP	GO:0072567	chemokine (C-X-C motif) ligand 2 production	2	0.0374684	1.41421
BP	GO:2000341	regulation of chemokine (C-X-C motif) ligand 2 production	2	0.0374684	1.41421
BP	GO:0001818	negative regulation of cytokine production	7	0.0380309	1.13389
BP	GO:0051928	positive regulation of calcium ion transport	4	0.0388709	2
BP	GO:0002704	negative regulation of leukocyte mediated immunity	3	0.0388709	1.73205
BP	GO:0006690	icosanoid metabolic process	4	0.0398317	-2
BP	GO:0016126	sterol biosynthetic process	3	0.0398934	-1.73205
BP	GO:0043270	positive regulation of ion transport	6	0.0398934	2.44949
BP	GO:1901605	alpha-amino acid metabolic process	5	0.0398934	-0.447214
BP	GO:0010878	cholesterol storage	2	0.0398934	0
BP	GO:0046514	ceramide catabolic process	2	0.0398934	-1.41421
BP	GO:0046641	positive regulation of alpha-beta T cell proliferation	2	0.0398934	1.41421
BP	GO:0051767	nitric-oxide synthase biosynthetic process	2	0.0398934	1.41421
BP	GO:0051769	regulation of nitric-oxide synthase biosynthetic process	2	0.0398934	1.41421
BP	GO:0072170	metanephric tubule development	2	0.0398934	0
BP	GO:0090026	positive regulation of monocyte chemotaxis	2	0.0398934	1.41421
BP	GO:0010508	positive regulation of autophagy	4	0.0399136	2
BP	GO:0048524	positive regulation of viral process	3	0.0409673	0.57735
BP	GO:0071677	positive regulation of mononuclear cell migration	3	0.0409673	1.73205
BP	GO:0071248	cellular response to metal ion	5	0.0409673	-2.23607
BP	GO:0050766	positive regulation of phagocytosis	3	0.0424149	0.57735
BP	GO:0006063	uronic acid metabolic process	2	0.0424149	-1.41421
BP	GO:0019585	glucuronate metabolic process	2	0.0424149	-1.41421
BP	GO:0031281	positive regulation of cyclase activity	2	0.0424149	0
BP	GO:0032069	regulation of nuclease activity	2	0.0424149	1.41421
BP	GO:0032816	positive regulation of natural killer cell activation	2	0.0424149	1.41421
BP	GO:0034755	iron ion transmembrane transport	2	0.0424149	1.41421
BP	GO:0035584	calcium-mediated signaling using intracellular calcium source	2	0.0424149	0
BP	GO:0071467	cellular response to pH	2	0.0424149	-1.41421
BP	GO:0050900	leukocyte migration	7	0.0424534	1.88982
BP	GO:0006879	cellular iron ion homeostasis	3	0.0432548	0.57735
BP	GO:2000514	regulation of CD4-positive, alpha-beta T cell activation	3	0.0432548	0.57735
BP	GO:0000819	sister chromatid segregation	5	0.0439557	1.34164
BP	GO:0019722	calcium-mediated signaling	5	0.0439557	1.34164
BP	GO:0006520	cellular amino acid metabolic process	6	0.0440862	-0.816497
BP	GO:0002294	CD4-positive, alpha-beta T cell differentiation involved in immune response	3	0.0441534	0.57735
BP	GO:0042267	natural killer cell mediated cytotoxicity	3	0.0441534	1.73205
BP	GO:0042531	positive regulation of tyrosine phosphorylation of STAT protein	3	0.0441534	1.73205
BP	GO:0046637	regulation of alpha-beta T cell differentiation	3	0.0441534	0.57735
BP	GO:0046686	response to cadmium ion	3	0.0441534	-1.73205
BP	GO:0051701	biological process involved in interaction with host	5	0.0441534	1.34164
BP	GO:0045723	positive regulation of fatty acid biosynthetic process	2	0.0447423	-1.41421
BP	GO:0051349	positive regulation of lyase activity	2	0.0447423	0
BP	GO:0090208	positive regulation of triglyceride metabolic process	2	0.0447423	-1.41421
BP	GO:0002287	alpha-beta T cell activation involved in immune response	3	0.0453525	0.57735
BP	GO:0002293	alpha-beta T cell differentiation involved in immune response	3	0.0453525	0.57735
BP	GO:0060193	positive regulation of lipase activity	3	0.0453525	-0.57735
BP	GO:0002548	monocyte chemotaxis	3	0.0470698	1.73205
BP	GO:0002573	myeloid leukocyte differentiation	5	0.0475682	0.447214
BP	GO:0001911	negative regulation of leukocyte mediated cytotoxicity	2	0.0475682	1.41421
BP	GO:0030810	positive regulation of nucleotide biosynthetic process	2	0.0475682	0
BP	GO:0035458	cellular response to interferon-beta	2	0.0475682	1.41421
BP	GO:0072530	purine-containing compound transmembrane transport	2	0.0475682	-1.41421
BP	GO:1900373	positive regulation of purine nucleotide biosynthetic process	2	0.0475682	0
BP	GO:0002705	positive regulation of leukocyte mediated immunity	4	0.0478759	1
BP	GO:0002228	natural killer cell mediated immunity	3	0.0480898	1.73205
BP	GO:0002687	positive regulation of leukocyte migration	4	0.0488154	2
BP	GO:0050866	negative regulation of cell activation	5	0.0488154	0.447214
BP	GO:0032729	positive regulation of interferon-gamma production	3	0.0496388	1.73205
CC	GO:0042611	MHC protein complex	7	2.36476e-08	1.88982
CC	GO:0071556	integral component of lumenal side of endoplasmic reticulum membrane	7	2.50801e-08	1.88982
CC	GO:0098553	lumenal side of endoplasmic reticulum membrane	7	2.50801e-08	1.88982
CC	GO:0098576	lumenal side of membrane	7	9.70975e-08	1.88982
CC	GO:0042627	chylomicron	5	3.88629e-07	-1.34164
CC	GO:0042613	MHC class II protein complex	5	1.52685e-06	1.34164
CC	GO:0012507	ER to Golgi transport vesicle membrane	7	2.51305e-06	1.88982
CC	GO:0034361	very-low-density lipoprotein particle	5	2.51305e-06	-1.34164
CC	GO:0034385	triglyceride-rich plasma lipoprotein particle	5	2.51305e-06	-1.34164
CC	GO:0030666	endocytic vesicle membrane	10	6.18401e-06	1.89737
CC	GO:0030662	coated vesicle membrane	9	2.95911e-05	1.66667
CC	GO:0030134	COPII-coated ER to Golgi transport vesicle	7	2.95911e-05	1.88982
CC	GO:0034358	plasma lipoprotein particle	5	3.63183e-05	-1.34164
CC	GO:1990777	lipoprotein particle	5	3.63183e-05	-1.34164
CC	GO:0032994	protein-lipid complex	5	5.10136e-05	-1.34164
CC	GO:0030669	clathrin-coated endocytic vesicle membrane	6	6.48566e-05	0.816497
CC	GO:0030658	transport vesicle membrane	9	7.23695e-05	1.66667
CC	GO:0030176	integral component of endoplasmic reticulum membrane	8	7.23695e-05	2.12132
CC	GO:0030139	endocytic vesicle	11	7.23695e-05	1.50756
CC	GO:0030665	clathrin-coated vesicle membrane	7	7.23695e-05	1.13389
CC	GO:0031227	intrinsic component of endoplasmic reticulum membrane	8	9.50978e-05	2.12132
CC	GO:0030135	coated vesicle	10	0.000141492	1.26491
CC	GO:0045334	clathrin-coated endocytic vesicle	6	0.000173464	0.816497
CC	GO:0034364	high-density lipoprotein particle	4	0.000173464	-2
CC	GO:0031526	brush border membrane	5	0.000221963	-1.34164
CC	GO:0032588	trans-Golgi network membrane	6	0.000264833	0.816497
CC	GO:0005903	brush border	6	0.000354212	-1.63299
CC	GO:0034362	low-density lipoprotein particle	3	0.000431701	-1.73205
CC	GO:0016324	apical plasma membrane	10	0.000602528	-2.52982
CC	GO:0005774	vacuolar membrane	11	0.000602528	1.50756
CC	GO:0005765	lysosomal membrane	10	0.000999459	1.89737
CC	GO:0098852	lytic vacuole membrane	10	0.000999459	1.89737
CC	GO:0030136	clathrin-coated vesicle	7	0.00124342	1.13389
CC	GO:0045177	apical part of cell	10	0.00203245	-2.52982
CC	GO:0098862	cluster of actin-based cell projections	6	0.00268292	-1.63299
CC	GO:0031225	anchored component of membrane	6	0.00347479	-0.816497
CC	GO:0030133	transport vesicle	9	0.00530915	1.66667
CC	GO:0005802	trans-Golgi network	7	0.00568609	1.13389
CC	GO:0030670	phagocytic vesicle membrane	4	0.00619151	2
CC	GO:0031253	cell projection membrane	8	0.00655863	-1.41421
CC	GO:0031301	integral component of organelle membrane	8	0.0128533	2.12132
CC	GO:0031300	intrinsic component of organelle membrane	8	0.0197039	2.12132
CC	GO:0009897	external side of plasma membrane	8	0.0203719	0.707107
CC	GO:0071682	endocytic vesicle lumen	2	0.038706	-1.41421
CC	GO:0098791	Golgi apparatus subcompartment	7	0.0416172	1.13389
CC	GO:0045335	phagocytic vesicle	4	0.0431992	2
CC	GO:0005769	early endosome	7	0.045455	-0.377964
CC	GO:0031528	microvillus membrane	2	0.0484446	0
MF	GO:0042605	peptide antigen binding	7	9.31342e-07	1.88982
MF	GO:0042379	chemokine receptor binding	7	6.79163e-05	1.88982
MF	GO:0023026	MHC class II protein complex binding	5	8.33142e-05	1.34164
MF	GO:0023023	MHC protein complex binding	5	0.000278635	1.34164
MF	GO:0008009	chemokine activity	5	0.00105488	2.23607
MF	GO:0032395	MHC class II receptor activity	3	0.00172568	0.57735
MF	GO:1901681	sulfur compound binding	9	0.00233393	0.333333
MF	GO:0033218	amide binding	11	0.00233393	0.301511
MF	GO:0005126	cytokine receptor binding	9	0.00244801	2.33333
MF	GO:0042887	amide transmembrane transporter activity	4	0.00250655	-1
MF	GO:0008201	heparin binding	7	0.00309402	1.13389
MF	GO:0003823	antigen binding	7	0.00341322	1.88982
MF	GO:0016709	oxidoreductase activity, acting on paired donors, with incorporation or reduction of molecular oxygen, NAD(P)H as one donor, and incorporation of one atom of oxygen	4	0.00436803	-1
MF	GO:0045236	CXCR chemokine receptor binding	3	0.00452086	1.73205
MF	GO:0055102	lipase inhibitor activity	3	0.00452086	-1.73205
MF	GO:0048020	CCR chemokine receptor binding	4	0.00545909	1
MF	GO:0020037	heme binding	6	0.00562859	-0.816497
MF	GO:0046906	tetrapyrrole binding	6	0.0077142	-0.816497
MF	GO:0005496	steroid binding	5	0.00844871	-2.23607
MF	GO:0070330	aromatase activity	3	0.00924869	-1.73205
MF	GO:0005539	glycosaminoglycan binding	7	0.0117638	1.13389
MF	GO:0070325	lipoprotein particle receptor binding	3	0.0118089	-1.73205
MF	GO:0005125	cytokine activity	7	0.0121867	2.64575
MF	GO:0090482	vitamin transmembrane transporter activity	3	0.0146459	-1.73205
MF	GO:0004857	enzyme inhibitor activity	4	0.0146616	-1
MF	GO:0042277	peptide binding	8	0.0146616	1.41421
MF	GO:0016803	ether hydrolase activity	2	0.022751	-1.41421
MF	GO:0008395	steroid hydroxylase activity	3	0.0228029	-1.73205
MF	GO:0019825	oxygen binding	3	0.0233636	-1.73205
MF	GO:0016712	oxidoreductase activity, acting on paired donors, with incorporation or reduction of molecular oxygen, reduced flavin or flavoprotein as one donor, and incorporation of one atom of oxygen	3	0.0233636	-1.73205
MF	GO:0016801	hydrolase activity, acting on ether bonds	2	0.0233636	-1.41421
MF	GO:0042608	T cell receptor binding	2	0.0233636	0
MF	GO:0001664	G protein-coupled receptor binding	7	0.0300403	1.88982
MF	GO:0072341	modified amino acid binding	4	0.0300403	-2
MF	GO:0005542	folic acid binding	2	0.0300403	-1.41421
MF	GO:0015485	cholesterol binding	3	0.0389681	-1.73205
MF	GO:0004497	monooxygenase activity	4	0.0395323	-1
MF	GO:0016004	phospholipase activator activity	2	0.042035	0
MF	GO:0004252	serine-type endopeptidase activity	5	0.0471399	0.447214
MF	GO:0008047	enzyme activator activity	4	0.0477724	-1
MF	GO:0060229	lipase activator activity	2	0.0492586	0

## Sheet: Table S3
category	ID	term	count	adj_pval	zscore
ALL	hsa05330	Allograft rejection	9	2.85923e-08	2.33333
ALL	hsa05332	Graft-versus-host disease	9	3.15739e-08	2.33333
ALL	hsa04940	Type I diabetes mellitus	9	3.15739e-08	2.33333
ALL	hsa05320	Autoimmune thyroid disease	8	3.49123e-06	2.12132
ALL	hsa04612	Antigen processing and presentation	9	4.52435e-06	2.33333
ALL	hsa05416	Viral myocarditis	8	6.32409e-06	2.12132
ALL	hsa05323	Rheumatoid arthritis	9	1.49675e-05	2.33333
ALL	hsa05169	Epstein-Barr virus infection	12	2.99307e-05	2.88675
ALL	hsa05140	Leishmaniasis	8	2.99307e-05	2.12132
ALL	hsa05164	Influenza A	11	3.38511e-05	2.7136
ALL	hsa05145	Toxoplasmosis	9	4.61513e-05	1.66667
ALL	hsa04977	Vitamin digestion and absorption	5	7.15896e-05	-2.23607
ALL	hsa05321	Inflammatory bowel disease	7	7.69876e-05	1.88982
ALL	hsa04672	Intestinal immune network for IgA production	6	0.000165002	1.63299
ALL	hsa04979	Cholesterol metabolism	6	0.000173517	-1.63299
ALL	hsa05310	Asthma	5	0.000202393	1.34164
ALL	hsa04621	NOD-like receptor signaling pathway	10	0.00026915	2.52982
ALL	hsa04658	Th1 and Th2 cell differentiation	7	0.00055467	1.88982
ALL	hsa05150	Staphylococcus aureus infection	7	0.000690778	1.13389
ALL	hsa05204	Chemical carcinogenesis - DNA adducts	6	0.000835077	-2.44949
ALL	hsa05152	Tuberculosis	9	0.00108868	2.33333
ALL	hsa04659	Th17 cell differentiation	7	0.00125891	1.88982
ALL	hsa00980	Metabolism of xenobiotics by cytochrome P450	6	0.00144122	-2.44949
ALL	hsa04145	Phagosome	8	0.00163442	2.12132
ALL	hsa04978	Mineral absorption	5	0.00326656	-2.23607
ALL	hsa05166	Human T-cell leukemia virus 1 infection	9	0.004195	2.33333
ALL	hsa05322	Systemic lupus erythematosus	7	0.00422236	1.88982
ALL	hsa05168	Herpes simplex virus 1 infection	14	0.00471464	3.20713
ALL	hsa00830	Retinol metabolism	5	0.0050278	-2.23607
ALL	hsa04062	Chemokine signaling pathway	8	0.00624248	2.82843
ALL	hsa03320	PPAR signaling pathway	5	0.0073464	-1.34164
ALL	hsa00770	Pantothenate and CoA biosynthesis	3	0.00805467	-1.73205
ALL	hsa04514	Cell adhesion molecules	7	0.00805467	1.88982
ALL	hsa04976	Bile secretion	5	0.0143385	-2.23607
ALL	hsa00140	Steroid hormone biosynthesis	4	0.0214766	-2
ALL	hsa04640	Hematopoietic cell lineage	5	0.0214766	1.34164
ALL	hsa04061	Viral protein interaction with cytokine and cytokine receptor	5	0.0218144	2.23607
ALL	hsa04620	Toll-like receptor signaling pathway	5	0.0250992	2.23607
ALL	hsa00500	Starch and sucrose metabolism	3	0.0321116	-0.57735
ALL	hsa05143	African trypanosomiasis	3	0.0336836	0.57735
ALL	hsa00982	Drug metabolism - cytochrome P450	4	0.0336836	-2
ALL	hsa00380	Tryptophan metabolism	3	0.0457963	-0.57735
ALL	hsa00983	Drug metabolism - other enzymes	4	0.046306	-2
ALL	hsa04975	Fat digestion and absorption	3	0.0466364	-1.73205

## Sheet: Table S4
category	ID	term	count	adj_pval	zscore
ALL	R-HSA-1280215	Cytokine Signaling in Immune system	30	8.1e-15	5.11208
ALL	R-HSA-913531	Interferon Signaling	21	8.1e-15	4.14614
ALL	R-HSA-877300	Interferon gamma signaling	17	8.1e-15	3.63803
ALL	R-HSA-202433	Generation of second messenger molecules	5	8.1e-15	1.34164
ALL	R-HSA-202427	Phosphorylation of CD3 and TCR zeta chains	5	8.1e-15	1.34164
ALL	R-HSA-389948	PD-1 signaling	5	8.1e-15	1.34164
ALL	R-HSA-202430	Translocation of ZAP-70 to Immunological synapse	5	8.1e-15	1.34164
ALL	R-HSA-168256	Immune System	45	1.42e-13	5.21749
ALL	R-HSA-388841	Costimulation by the CD28 family	5	3.23e-13	1.34164
ALL	R-HSA-202424	Downstream TCR signaling	6	1.02e-12	1.63299
ALL	R-HSA-909733	Interferon alpha/beta signaling	10	1.76e-11	3.16228
ALL	R-HSA-202403	TCR signaling	6	1.76e-11	1.63299
ALL	R-HSA-2132295	MHC class II antigen presentation	6	1.9e-11	1.63299
ALL	R-HSA-8963901	Chylomicron remodeling	5	0.000164	-1.34164
ALL	R-HSA-8963888	Chylomicron assembly	4	0.0016194	-2
ALL	R-HSA-174824	Plasma lipoprotein assembly, remodeling, and clearance	7	0.00312479	-1.88982
ALL	R-HSA-5620971	Pyroptosis	4	0.0036266	1
ALL	R-HSA-8963899	Plasma lipoprotein remodeling	5	0.00396306	-1.34164
ALL	R-HSA-380108	Chemokine receptors bind chemokines	6	0.00420191	2.44949
ALL	R-HSA-1280218	Adaptive Immune System	15	0.0190146	3.35659
ALL	R-HSA-8963898	Plasma lipoprotein assembly	4	0.020316	-2
ALL	R-HSA-9749641	Aspirin ADME	4	0.0211086	-2
ALL	R-HSA-6783783	Interleukin-10 signaling	3	0.0291284	1.73205
ALL	R-HSA-5661231	Metallothioneins bind metals	3	0.0311588	-1.73205
ALL	R-HSA-381426	Regulation of Insulin-like Growth Factor (IGF) transport and uptake by Insulin-like Growth Factor Binding Proteins (IGFBPs)	6	0.0408632	-0.816497
ALL	R-HSA-9636249	Inhibition of nitric oxide production	2	0.0426275	1.41421
ALL	R-HSA-5660526	Response to metal ions	3	0.0606212	-1.73205
ALL	R-HSA-8964043	Plasma lipoprotein clearance	4	0.0710785	-2
ALL	R-HSA-8957275	Post-translational protein phosphorylation	5	0.0721173	-1.34164
ALL	R-HSA-975634	Retinoid metabolism and transport	5	0.0724075	-1.34164
ALL	R-HSA-5218859	Regulated Necrosis	4	0.0724075	1
ALL	R-HSA-9615017	FOXO-mediated transcription of oxidative stress, metabolic and neuronal genes	2	0.0724075	-1.41421
ALL	R-HSA-1362277	Transcription of E2F targets under negative control by DREAM complex	2	0.0724075	1.41421
ALL	R-HSA-8964058	HDL remodeling	3	0.0724075	-1.73205
ALL	R-HSA-196854	Metabolism of vitamins and cofactors	11	0.0914619	-2.11058
ALL	R-HSA-9748784	Drug ADME	6	0.0914619	-2.44949
ALL	R-HSA-8964038	LDL clearance	3	0.0916748	-1.73205
ALL	R-HSA-6803157	Antimicrobial peptides	5	0.0974158	1.34164
ALL	R-HSA-6806667	Metabolism of fat-soluble vitamins	5	0.0975036	-1.34164
ALL	R-HSA-8963889	Assembly of active LPL and LIPC lipase complexes	2	0.102029	0
ALL	R-HSA-9632974	NR1H2 & NR1H3 regulate gene expression linked to gluconeogenesis	1	0.102954	-1
ALL	R-HSA-156588	Glucuronidation	2	0.105536	-1.41421
ALL	R-HSA-449147	Signaling by Interleukins	10	0.108568	3.16228
ALL	R-HSA-70326	Glucose metabolism	4	0.148409	-1
ALL	R-HSA-1538133	G0 and Early G1	2	0.175561	1.41421
ALL	R-HSA-8983711	OAS antiviral response	2	0.184596	1.41421
ALL	R-HSA-1234158	Regulation of gene expression by Hypoxia-inducible Factor	1	0.184596	1
ALL	R-HSA-211981	Xenobiotics	3	0.188616	-1.73205
ALL	R-HSA-2197563	NOTCH2 intracellular domain regulates transcription	1	0.208165	1
ALL	R-HSA-877312	Regulation of IFNG signaling	2	0.208165	1.41421
ALL	R-HSA-1059683	Interleukin-6 signaling	1	0.209624	1
ALL	R-HSA-8877330	RUNX1 and FOXP3 control the development of regulatory T lymphocytes (Tregs)	1	0.209624	1
ALL	R-HSA-9634600	Regulation of glycolysis by fructose 2,6-bisphosphate metabolism	1	0.23293	-1
ALL	R-HSA-1660662	Glycosphingolipid metabolism	3	0.271549	-0.57735
ALL	R-HSA-9024446	NR1H2 and NR1H3-mediated signaling	2	0.271549	-1.41421
ALL	R-HSA-9637690	Response of Mtb to phagocytosis	3	0.271549	1.73205
ALL	R-HSA-2142816	Synthesis of (16-20)-hydroxyeicosatetraenoic acids (HETE)	2	0.271549	-1.41421
ALL	R-HSA-9027307	Biosynthesis of maresin-like SPMs	2	0.274413	-1.41421
ALL	R-HSA-3000471	Scavenging by Class B Receptors	2	0.274413	-1.41421
ALL	R-HSA-1989781	PPARA activates gene expression	3	0.279989	-1.73205
ALL	R-HSA-400206	Regulation of lipid metabolism by PPARalpha	3	0.282972	-1.73205
ALL	R-HSA-156711	Polo-like kinase mediated events	1	0.282972	1
ALL	R-HSA-2142670	Synthesis of epoxy (EET) and dihydroxyeicosatrienoic acids (DHET)	2	0.282972	-1.41421
ALL	R-HSA-3274531	Glycogen storage disease type Ia (G6PC)	1	0.282972	-1
ALL	R-HSA-77111	Synthesis of Ketone Bodies	2	0.328473	-1.41421
ALL	R-HSA-196849	Metabolism of water-soluble vitamins and cofactors	6	0.342232	-1.63299
ALL	R-HSA-375276	Peptide ligand-binding receptors	6	0.342232	2.44949
ALL	R-HSA-9614085	FOXO-mediated transcription	2	0.342232	-1.41421
ALL	R-HSA-70171	Glycolysis	2	0.342232	0
ALL	R-HSA-381340	Transcriptional regulation of white adipocyte differentiation	2	0.342232	0
ALL	R-HSA-8935690	Digestion	3	0.342232	-1.73205
ALL	R-HSA-4085001	Sialic acid metabolism	2	0.342232	0
ALL	R-HSA-3000157	Laminin interactions	1	0.342232	-1
ALL	R-HSA-6783589	Interleukin-6 family signaling	1	0.342232	1
ALL	R-HSA-9018682	Biosynthesis of maresins	2	0.342232	-1.41421
ALL	R-HSA-74182	Ketone body metabolism	2	0.342232	-1.41421
ALL	R-HSA-9669938	Signaling by KIT in disease	1	0.342232	1
ALL	R-HSA-189085	Digestion of dietary carbohydrate	2	0.342232	-1.41421
ALL	R-HSA-9670439	Signaling by phosphorylated juxtamembrane, extracellular and kinase domain KIT mutants	1	0.342232	1
ALL	R-HSA-912694	Regulation of IFNA/IFNB signaling	1	0.342232	1
ALL	R-HSA-196836	Vitamin C (ascorbate) metabolism	1	0.342232	-1
ALL	R-HSA-5682113	Defective ABCA1 causes TGD	1	0.342232	-1
ALL	R-HSA-75108	Activation, myristolyation of BID and translocation to mitochondria	1	0.342232	1
ALL	R-HSA-9672396	Defective cofactor function of FVIIIa variant	1	0.342232	-1
ALL	R-HSA-9672383	Defective factor IX causes thrombophilia	1	0.342232	-1
ALL	R-HSA-9673202	Defective F9 variant does not activate FX	1	0.342232	-1
ALL	R-HSA-9637687	Suppression of phagosomal maturation	2	0.361491	1.41421
ALL	R-HSA-8874081	MET activates PTK2 signaling	1	0.361491	-1
ALL	R-HSA-6785807	Interleukin-4 and Interleukin-13 signaling	4	0.363198	2
ALL	R-HSA-9707616	Heme signaling	3	0.364715	-1.73205
ALL	R-HSA-8963743	Digestion and absorption	3	0.389284	-1.73205
ALL	R-HSA-140834	Extrinsic Pathway of Fibrin Clot Formation	1	0.395649	-1
ALL	R-HSA-5339717	Signaling by LRP5 mutants	1	0.395649	1
ALL	R-HSA-211859	Biological oxidations	7	0.415162	-2.64575
ALL	R-HSA-9694516	SARS-CoV-2 Infection	5	0.415162	2.23607
ALL	R-HSA-9705683	SARS-CoV-2-host interactions	4	0.415162	2
ALL	R-HSA-211945	Phase I - Functionalization of compounds	4	0.415162	-2
ALL	R-HSA-5357801	Programmed Cell Death	4	0.415162	1
ALL	R-HSA-9705671	SARS-CoV-2 activates/modulates innate and adaptive immune responses	4	0.415162	2
ALL	R-HSA-211897	Cytochrome P450 - arranged by substrate type	3	0.415162	-1.73205
ALL	R-HSA-2187338	Visual phototransduction	5	0.415162	-1.34164
ALL	R-HSA-2142753	Arachidonic acid metabolism	3	0.415162	-1.73205
ALL	R-HSA-9018678	Biosynthesis of specialized proresolving mediators (SPMs)	3	0.415162	-1.73205
ALL	R-HSA-446193	Biosynthesis of the N-glycan precursor (dolichol lipid-linked oligosaccharide, LLO) and transfer to a nascent protein	2	0.415162	0
ALL	R-HSA-428157	Sphingolipid metabolism	3	0.415162	-0.57735
ALL	R-HSA-1474228	Degradation of the extracellular matrix	4	0.415162	0
ALL	R-HSA-9635486	Infection with Mycobacterium tuberculosis	3	0.415162	1.73205
ALL	R-HSA-446219	Synthesis of substrates in N-glycan biosythesis	2	0.415162	0
ALL	R-HSA-983170	Antigen Presentation: Folding, assembly and peptide loading of class I MHC	3	0.415162	1.73205
ALL	R-HSA-4086400	PCP/CE pathway	1	0.415162	1
ALL	R-HSA-447115	Interleukin-12 family signaling	2	0.415162	1.41421
ALL	R-HSA-1169410	Antiviral mechanism by IFN-stimulated genes	3	0.415162	1.73205
ALL	R-HSA-9645723	Diseases of programmed cell death	1	0.415162	-1
ALL	R-HSA-9018677	Biosynthesis of DHA-derived SPMs	3	0.415162	-1.73205
ALL	R-HSA-6806834	Signaling by MET	1	0.415162	-1
ALL	R-HSA-1234174	Cellular response to hypoxia	1	0.415162	1
ALL	R-HSA-9020591	Interleukin-12 signaling	1	0.415162	1
ALL	R-HSA-917937	Iron uptake and transport	2	0.415162	0
ALL	R-HSA-1222556	ROS and RNS production in phagocytes	3	0.415162	1.73205
ALL	R-HSA-1236977	Endosomal/Vacuolar pathway	2	0.415162	1.41421
ALL	R-HSA-5663084	Diseases of carbohydrate metabolism	2	0.415162	-1.41421
ALL	R-HSA-3000178	ECM proteoglycans	1	0.415162	-1
ALL	R-HSA-8950505	Gene and protein expression by JAK-STAT signaling after Interleukin-12 stimulation	1	0.415162	1
ALL	R-HSA-9029569	NR1H3 & NR1H2 regulate gene expression linked to cholesterol transport and efflux	1	0.415162	-1
ALL	R-HSA-70263	Gluconeogenesis	2	0.415162	-1.41421
ALL	R-HSA-109606	Intrinsic Pathway for Apoptosis	2	0.415162	0
ALL	R-HSA-2173793	Transcriptional activity of SMAD2/SMAD3:SMAD4 heterotrimer	2	0.415162	1.41421
ALL	R-HSA-3000171	Non-integrin membrane-ECM interactions	1	0.415162	-1
ALL	R-HSA-9710421	Defective pyroptosis	1	0.415162	-1
ALL	R-HSA-1433557	Signaling by SCF-KIT	1	0.415162	1
ALL	R-HSA-1461973	Defensins	1	0.415162	-1
ALL	R-HSA-5423646	Aflatoxin activation and detoxification	2	0.415162	-1.41421
ALL	R-HSA-3000480	Scavenging by Class A Receptors	2	0.415162	-1.41421
ALL	R-HSA-71240	Tryptophan catabolism	1	0.415162	1
ALL	R-HSA-196757	Metabolism of folate and pterines	2	0.415162	-1.41421
ALL	R-HSA-8875878	MET promotes cell motility	1	0.415162	-1
ALL	R-HSA-1482839	Acyl chain remodelling of PE	1	0.415162	1
ALL	R-HSA-1461957	Beta defensins	1	0.415162	-1
ALL	R-HSA-9619665	EGR2 and SOX10-mediated initiation of Schwann cell myelination	1	0.415162	-1
ALL	R-HSA-1839124	FGFR1 mutant receptor activation	1	0.415162	1
ALL	R-HSA-159418	Recycling of bile acids and salts	1	0.415162	-1
ALL	R-HSA-2408508	Metabolism of ingested SeMet, Sec, MeSec into H2Se	1	0.415162	-1
ALL	R-HSA-2173795	Downregulation of SMAD2/3:SMAD4 transcriptional activity	1	0.415162	1
ALL	R-HSA-1980145	Signaling by NOTCH2	1	0.415162	1
ALL	R-HSA-4791275	Signaling by WNT in cancer	1	0.415162	1
ALL	R-HSA-5668599	RHO GTPases Activate NADPH Oxidases	1	0.415162	1
ALL	R-HSA-186763	Downstream signal transduction	1	0.415162	1
ALL	R-HSA-9013508	NOTCH3 Intracellular Domain Regulates Transcription	1	0.415162	1
ALL	R-HSA-2424491	DAP12 signaling	1	0.415162	1
ALL	R-HSA-5686938	Regulation of TLR by endogenous ligand	2	0.415162	-1.41421
ALL	R-HSA-1592389	Activation of Matrix Metalloproteinases	1	0.415162	1
ALL	R-HSA-9674555	Signaling by CSF3 (G-CSF)	1	0.415162	1
ALL	R-HSA-199220	Vitamin B5 (pantothenate) metabolism	2	0.415162	-1.41421
ALL	R-HSA-392154	Nitric oxide stimulates guanylate cyclase	2	0.415162	1.41421
ALL	R-HSA-451326	Activation of kainate receptors upon glutamate binding	1	0.415162	1
ALL	R-HSA-83936	Transport of nucleosides and free purine and pyrimidine bases across the plasma membrane	1	0.415162	-1
ALL	R-HSA-2161522	Abacavir ADME	1	0.415162	-1
ALL	R-HSA-69273	Cyclin A/B1/B2 associated events during G2/M transition	1	0.415162	1
ALL	R-HSA-3295583	TRP channels	1	0.415162	-1
ALL	R-HSA-5669034	TNFs bind their physiological receptors	1	0.415162	1
ALL	R-HSA-211999	CYP2E1 reactions	1	0.415162	-1
ALL	R-HSA-8854691	Interleukin-20 family signaling	1	0.415162	1
ALL	R-HSA-982772	Growth hormone receptor signaling	1	0.415162	1
ALL	R-HSA-1369062	ABC transporters in lipid homeostasis	1	0.415162	-1
ALL	R-HSA-9671555	Signaling by PDGFR in disease	1	0.415162	1
ALL	R-HSA-2022377	Metabolism of Angiotensinogen to Angiotensins	1	0.415162	1
ALL	R-HSA-9705462	Inactivation of CSF3 (G-CSF) signaling	1	0.415162	1
ALL	R-HSA-2161541	Abacavir metabolism	1	0.415162	-1
ALL	R-HSA-2995383	Initiation of Nuclear Envelope (NE) Reformation	1	0.415162	1
ALL	R-HSA-450302	activated TAK1 mediates p38 MAPK activation	1	0.415162	1
ALL	R-HSA-211958	Miscellaneous substrates	1	0.415162	-1
ALL	R-HSA-140837	Intrinsic Pathway of Fibrin Clot Formation	1	0.415162	-1
ALL	R-HSA-179409	APC-Cdc20 mediated degradation of Nek2A	1	0.415162	1
ALL	R-HSA-450321	JNK (c-Jun kinases) phosphorylation and activation mediated by activated human TAK1	1	0.415162	1
ALL	R-HSA-140875	Common Pathway of Fibrin Clot Formation	1	0.415162	-1
ALL	R-HSA-2022870	Chondroitin sulfate biosynthesis	1	0.415162	-1
ALL	R-HSA-9694631	Maturation of nucleoprotein	1	0.415162	1
ALL	R-HSA-174048	APC/C:Cdc20 mediated degradation of Cyclin B	1	0.415162	1
ALL	R-HSA-111471	Apoptotic factor-mediated response	1	0.415162	-1
ALL	R-HSA-1839117	Signaling by cytosolic FGFR1 fusion mutants	1	0.415162	1
ALL	R-HSA-432142	Platelet sensitization by LDL	1	0.415162	-1
ALL	R-HSA-5625900	RHO GTPases activate CIT	1	0.415162	1
ALL	R-HSA-3229121	Glycogen storage diseases	1	0.415162	-1
ALL	R-HSA-176407	Conversion from APC/C:Cdc20 to APC/C:Cdh1 in late anaphase	1	0.415162	1
ALL	R-HSA-9671793	Diseases of hemostasis	1	0.415162	-1
ALL	R-HSA-9651496	Defects of contact activation system (CAS) and kallikrein/kinin system (KKS)	1	0.415162	-1
ALL	R-HSA-432047	Passive transport by Aquaporins	1	0.415162	-1
ALL	R-HSA-141405	Inhibition of the proteolytic activity of APC/C required for the onset of anaphase by mitotic spindle checkpoint components	1	0.415162	1
ALL	R-HSA-141430	Inactivation of APC/C via direct inhibition of the APC/C complex	1	0.415162	1
ALL	R-HSA-9754706	Atorvastatin ADME	1	0.415162	-1
ALL	R-HSA-1362300	Transcription of E2F targets under negative control by p107 (RBL1) and p130 (RBL2) in complex with HDAC1	1	0.415162	1
ALL	R-HSA-193639	p75NTR signals via NF-kB	1	0.415162	1
ALL	R-HSA-9673770	Signaling by PDGFRA extracellular domain mutants	1	0.415162	1
ALL	R-HSA-9673767	Signaling by PDGFRA transmembrane, juxtamembrane and kinase domain mutants	1	0.415162	1
ALL	R-HSA-8963896	HDL assembly	1	0.415162	-1
ALL	R-HSA-9018681	Biosynthesis of protectins	1	0.415162	-1
ALL	R-HSA-5676594	TNF receptor superfamily (TNFSF) members mediating non-canonical NF-kB pathway	1	0.415162	1
ALL	R-HSA-9683610	Maturation of nucleoprotein	1	0.415162	1
ALL	R-HSA-1475029	Reversible hydration of carbon dioxide	1	0.415162	1
ALL	R-HSA-162658	Golgi Cisternae Pericentriolar Stack Reorganization	1	0.415162	1
ALL	R-HSA-159854	Gamma-carboxylation, transport, and amino-terminal cleavage of proteins	1	0.415162	-1
ALL	R-HSA-8984722	Interleukin-35 Signalling	1	0.415162	1
ALL	R-HSA-209543	p75NTR recruits signalling complexes	1	0.415162	1
ALL	R-HSA-3000484	Scavenging by Class F Receptors	1	0.415162	-1
ALL	R-HSA-159740	Gamma-carboxylation of protein precursors	1	0.415162	-1
ALL	R-HSA-3772470	Negative regulation of TCF-dependent signaling by WNT ligand antagonists	1	0.415162	1
ALL	R-HSA-3000497	Scavenging by Class H Receptors	1	0.415162	-1
ALL	R-HSA-2514853	Condensation of Prometaphase Chromosomes	1	0.415162	1
ALL	R-HSA-9635465	Suppression of apoptosis	1	0.415162	1
ALL	R-HSA-451306	Ionotropic activity of kainate receptors	1	0.415162	1
ALL	R-HSA-77108	Utilization of Ketone Bodies	1	0.415162	-1
ALL	R-HSA-9664535	LTC4-CYSLTR mediated IL4 production	1	0.415162	-1
ALL	R-HSA-9020956	Interleukin-27 signaling	1	0.415162	1
ALL	R-HSA-6799990	Metal sequestration by antimicrobial proteins	1	0.415162	1
ALL	R-HSA-9668250	Defective factor IX causes hemophilia B	1	0.415162	-1
ALL	R-HSA-451308	Activation of Ca-permeable Kainate Receptor	1	0.415162	1
ALL	R-HSA-9634635	Estrogen-stimulated signaling through PRKCZ	1	0.415162	-1
ALL	R-HSA-9020958	Interleukin-21 signaling	1	0.415162	1
ALL	R-HSA-428542	Regulation of commissural axon pathfinding by SLIT and ROBO	1	0.415162	-1
ALL	R-HSA-448706	Interleukin-1 processing	1	0.415162	1
ALL	R-HSA-8985947	Interleukin-9 signaling	1	0.415162	1
ALL	R-HSA-159782	Removal of aminoterminal propeptides from gamma-carboxylated proteins	1	0.415162	-1
ALL	R-HSA-8964046	VLDL clearance	1	0.415162	-1
ALL	R-HSA-8964041	LDL remodeling	1	0.415162	-1
ALL	R-HSA-1614603	Cysteine formation from homocysteine	1	0.415162	-1
ALL	R-HSA-159763	Transport of gamma-carboxylated protein precursors from the endoplasmic reticulum to the Golgi apparatus	1	0.415162	-1
ALL	R-HSA-9662001	Defective factor VIII causes hemophilia A	1	0.415162	-1
ALL	R-HSA-8866423	VLDL assembly	1	0.415162	-1
ALL	R-HSA-8964011	HDL clearance	1	0.415162	-1
ALL	R-HSA-8964026	Chylomicron clearance	1	0.415162	-1
ALL	R-HSA-163767	PP2A-mediated dephosphorylation of key metabolic factors	1	0.415162	-1
ALL	R-HSA-2980767	Activation of NIMA Kinases NEK9, NEK6, NEK7	1	0.415162	1
ALL	R-HSA-5659898	Intestinal saccharidase deficiencies	1	0.415162	-1
ALL	R-HSA-111457	Release of apoptotic factors from the mitochondria	1	0.415162	-1
ALL	R-HSA-176417	Phosphorylation of Emi1	1	0.415162	1
ALL	R-HSA-4341670	Defective NEU1 causes sialidosis	1	0.415162	1
ALL	R-HSA-163358	PKA-mediated phosphorylation of key metabolic factors	1	0.415162	-1
ALL	R-HSA-174577	Activation of C3 and C5	1	0.415162	1
ALL	R-HSA-69478	G2/M DNA replication checkpoint	1	0.415162	1
ALL	R-HSA-1482788	Acyl chain remodelling of PC	1	0.423161	-1
ALL	R-HSA-390522	Striated Muscle Contraction	1	0.423161	1
ALL	R-HSA-1236974	ER-Phagosome pathway	3	0.424689	1.73205
ALL	R-HSA-453279	Mitotic G1 phase and G1/S transition	2	0.428311	1.41421
ALL	R-HSA-168638	NOD1/2 Signaling Pathway	1	0.431052	1
ALL	R-HSA-170834	Signaling by TGF-beta Receptor Complex	2	0.432586	1.41421
ALL	R-HSA-71387	Metabolism of carbohydrates	5	0.436643	-1.34164
ALL	R-HSA-3301854	Nuclear Pore Complex (NPC) Disassembly	1	0.438835	1
ALL	R-HSA-140877	Formation of Fibrin Clot (Clotting Cascade)	1	0.446512	-1
ALL	R-HSA-69205	G1/S-Specific Transcription	1	0.446512	1
ALL	R-HSA-114604	GPVI-mediated activation cascade	1	0.446512	1
ALL	R-HSA-9696273	RND1 GTPase cycle	1	0.446512	1
ALL	R-HSA-2173796	SMAD2/SMAD3:SMAD4 heterotrimer regulates transcription	1	0.454085	1
ALL	R-HSA-5689896	Ovarian tumor domain proteases	1	0.454085	1
ALL	R-HSA-382551	Transport of small molecules	12	0.465299	-2.3094
ALL	R-HSA-3781860	Diseases associated with N-glycosylation of proteins	1	0.468922	1
ALL	R-HSA-163125	Post-translational modification: synthesis of GPI-anchored proteins	2	0.46921	-1.41421
ALL	R-HSA-1474244	Extracellular matrix organization	4	0.47001	0
ALL	R-HSA-451927	Interleukin-2 family signaling	1	0.47619	1
ALL	R-HSA-418346	Platelet homeostasis	3	0.482579	0.57735
ALL	R-HSA-156580	Phase II - Conjugation of compounds	2	0.488624	-1.41421
ALL	R-HSA-6798695	Neutrophil degranulation	7	0.489651	1.88982
ALL	R-HSA-9683701	Translation of Structural Proteins	1	0.490429	1
ALL	R-HSA-5655302	Signaling by FGFR1 in disease	1	0.490429	1
ALL	R-HSA-379716	Cytosolic tRNA aminoacylation	1	0.497404	1
ALL	R-HSA-4615885	SUMOylation of DNA replication proteins	1	0.497404	1
ALL	R-HSA-1236975	Antigen processing-Cross presentation	3	0.502213	1.73205
ALL	R-HSA-73621	Pyrimidine catabolism	1	0.504283	-1
ALL	R-HSA-373076	Class A/1 (Rhodopsin-like receptors)	6	0.504427	2.44949
ALL	R-HSA-2142691	Synthesis of Leukotrienes (LT) and Eoxins (EX)	1	0.511069	-1
ALL	R-HSA-69231	Cyclin D associated events in G1	1	0.511069	1
ALL	R-HSA-69236	G1 Phase	1	0.511069	1
ALL	R-HSA-2172127	DAP12 interactions	1	0.517762	1
ALL	R-HSA-9660826	Purinergic signaling in leishmaniasis infection	1	0.524365	1
ALL	R-HSA-9664424	Cell recruitment (pro-inflammatory response)	1	0.524365	1
ALL	R-HSA-168898	Toll-like Receptor Cascades	3	0.525767	-0.57735
ALL	R-HSA-6811440	Retrograde transport at the Trans-Golgi-Network	1	0.530877	-1
ALL	R-HSA-445989	TAK1-dependent IKK and NF-kappa-B activation	1	0.530877	1
ALL	R-HSA-174113	SCF-beta-TrCP mediated degradation of Emi1	1	0.530877	1
ALL	R-HSA-418594	G alpha (i) signalling events	6	0.532233	2.44949
ALL	R-HSA-70895	Branched-chain amino acid catabolism	1	0.549886	-1
ALL	R-HSA-9748787	Azathioprine ADME	1	0.549886	-1
ALL	R-HSA-2500257	Resolution of Sister Chromatid Cohesion	2	0.550257	1.41421
ALL	R-HSA-197264	Nicotinamide salvaging	1	0.55605	1
ALL	R-HSA-9006936	Signaling by TGFB family members	2	0.55827	1.41421
ALL	R-HSA-1221632	Meiotic synapsis	1	0.574044	1
ALL	R-HSA-114608	Platelet degranulation	2	0.577859	-1.41421
ALL	R-HSA-9012852	Signaling by NOTCH3	1	0.579879	1
ALL	R-HSA-168249	Innate Immune System	18	0.581499	2.35702
ALL	R-HSA-1483206	Glycerophospholipid biosynthesis	2	0.586468	0
ALL	R-HSA-2980766	Nuclear Envelope Breakdown	1	0.591312	1
ALL	R-HSA-9033241	Peroxisomal protein import	2	0.602435	1.41421
ALL	R-HSA-76005	Response to elevated platelet cytosolic Ca2+	2	0.604209	-1.41421
ALL	R-HSA-379724	tRNA Aminoacylation	1	0.607883	1
ALL	R-HSA-174154	APC/C:Cdc20 mediated degradation of Securin	1	0.607883	1
ALL	R-HSA-1442490	Collagen degradation	1	0.613256	1
ALL	R-HSA-450294	MAP kinase activation	1	0.613256	1
ALL	R-HSA-445717	Aquaporin-mediated transport	1	0.613256	-1
ALL	R-HSA-9006931	Signaling by Nuclear Receptors	2	0.615903	-1.41421
ALL	R-HSA-186797	Signaling by PDGF	1	0.618557	1
ALL	R-HSA-168643	Nucleotide-binding domain, leucine rich repeat containing receptor (NLR) signaling pathways	1	0.628942	1
ALL	R-HSA-936837	Ion transport by P-type ATPases	1	0.628942	-1
ALL	R-HSA-198933	Immunoregulatory interactions between a Lymphoid and a non-Lymphoid cell	5	0.632644	2.23607
ALL	R-HSA-1793185	Chondroitin sulfate/dermatan sulfate metabolism	1	0.634028	-1
ALL	R-HSA-174184	Cdc20:Phospho-APC/C mediated degradation of Cyclin A	1	0.634028	1
ALL	R-HSA-163841	Gamma carboxylation, hypusine formation and arylsulfatase activation	1	0.639045	-1
ALL	R-HSA-179419	APC:Cdc20 mediated degradation of cell cycle proteins prior to satisfation of the cell cycle checkpoint	1	0.639045	1
ALL	R-HSA-174178	APC/C:Cdh1 mediated degradation of Cdc20 and other APC/C:Cdh1 targeted proteins in late mitosis/early G1	1	0.639045	1
ALL	R-HSA-176409	APC/C:Cdc20 mediated degradation of mitotic proteins	1	0.648875	1
ALL	R-HSA-176814	Activation of APC/C and APC/C:Cdc20 mediated degradation of mitotic proteins	1	0.653689	1
ALL	R-HSA-448424	Interleukin-17 signaling	1	0.658438	1
ALL	R-HSA-3858494	Beta-catenin independent WNT signaling	1	0.666218	1
ALL	R-HSA-9694635	Translation of Structural Proteins	1	0.672299	1
ALL	R-HSA-2173782	Binding and Uptake of Ligands by Scavenger Receptors	2	0.672604	-1.41421
ALL	R-HSA-1226099	Signaling by FGFR in disease	1	0.676794	1
ALL	R-HSA-9772573	Late SARS-CoV-2 Infection Events	1	0.676794	1
ALL	R-HSA-8939902	Regulation of RUNX2 expression and activity	1	0.681227	1
ALL	R-HSA-1169408	ISG15 antiviral mechanism	1	0.681227	1
ALL	R-HSA-176408	Regulation of APC/C activators between G1/S and early anaphase	1	0.681227	1
ALL	R-HSA-8852276	The role of GTSE1 in G2/M progression after G2 checkpoint	1	0.681227	1
ALL	R-HSA-196807	Nicotinate metabolism	1	0.6856	1
ALL	R-HSA-157118	Signaling by NOTCH	2	0.692132	1.41421
ALL	R-HSA-383280	Nuclear Receptor transcription pathway	1	0.694167	1
ALL	R-HSA-2995410	Nuclear Envelope (NE) Reassembly	1	0.702502	1
ALL	R-HSA-69202	Cyclin E associated events during G1/S transition	1	0.702502	1
ALL	R-HSA-556833	Metabolism of lipids	13	0.703701	-2.49615
ALL	R-HSA-977225	Amyloid fiber formation	1	0.706585	-1
ALL	R-HSA-69656	Cyclin A:Cdk2-associated events at S phase entry	1	0.710611	1
ALL	R-HSA-1430728	Metabolism	35	0.712467	-3.54965
ALL	R-HSA-9679506	SARS-CoV Infections	5	0.714047	2.23607
ALL	R-HSA-446652	Interleukin-1 family signaling	2	0.717395	1.41421
ALL	R-HSA-174143	APC/C-mediated degradation of cell cycle proteins	1	0.7185	1
ALL	R-HSA-453276	Regulation of mitotic cell cycle	1	0.7185	1
ALL	R-HSA-1614635	Sulfur amino acid metabolism	1	0.7185	-1
ALL	R-HSA-1500620	Meiosis	1	0.7185	1
ALL	R-HSA-2565942	Regulation of PLK1 Activity at G2/M Transition	1	0.7185	1
ALL	R-HSA-9013404	RAC2 GTPase cycle	1	0.7185	1
ALL	R-HSA-141444	Amplification of signal from unattached kinetochores via a MAD2 inhibitory signal	1	0.726175	1
ALL	R-HSA-141424	Amplification of signal from the kinetochores	1	0.726175	1
ALL	R-HSA-9678108	SARS-CoV-1 Infection	1	0.733642	1
ALL	R-HSA-2219530	Constitutive Signaling by Aberrant PI3K in Cancer	1	0.733642	1
ALL	R-HSA-109581	Apoptosis	2	0.74173	0
ALL	R-HSA-5619084	ABC transporter disorders	1	0.744464	-1
ALL	R-HSA-9013423	RAC3 GTPase cycle	1	0.747973	1
ALL	R-HSA-5668541	TNFR2 non-canonical NF-kB pathway	1	0.761536	1
ALL	R-HSA-2168880	Scavenging of heme from plasma	1	0.768043	-1
ALL	R-HSA-76002	Platelet activation, signaling and aggregation	3	0.76837	-0.57735
ALL	R-HSA-425397	Transport of vitamins, nucleosides, and related molecules	1	0.774373	-1
ALL	R-HSA-168142	Toll Like Receptor 10 (TLR10) Cascade	1	0.777473	1
ALL	R-HSA-168176	Toll Like Receptor 5 (TLR5) Cascade	1	0.777473	1
ALL	R-HSA-975871	MyD88 cascade initiated on plasma membrane	1	0.777473	1
ALL	R-HSA-193704	p75 NTR receptor-mediated signalling	1	0.780531	1
ALL	R-HSA-983712	Ion channel transport	2	0.782841	-1.41421
ALL	R-HSA-9009391	Extra-nuclear estrogen signaling	1	0.783547	-1
ALL	R-HSA-69618	Mitotic Spindle Checkpoint	1	0.783547	1
ALL	R-HSA-68877	Mitotic Prometaphase	2	0.787282	1.41421
ALL	R-HSA-69275	G2/M Transition	1	0.789472	1
ALL	R-HSA-983169	Class I MHC mediated antigen processing & presentation	5	0.789604	2.23607
ALL	R-HSA-453274	Mitotic G2-G2/M phases	1	0.793794	1
ALL	R-HSA-8856825	Cargo recognition for clathrin-mediated endocytosis	1	0.795204	-1
ALL	R-HSA-168164	Toll Like Receptor 3 (TLR3) Cascade	1	0.798019	1
ALL	R-HSA-975138	TRAF6 mediated induction of NFkB and MAP kinases upon TLR7/8 or 9 activation	1	0.798019	1
ALL	R-HSA-975155	MyD88 dependent cascade initiated on endosome	1	0.800796	1
ALL	R-HSA-168181	Toll Like Receptor 7/8 (TLR7/8) Cascade	1	0.803535	1
ALL	R-HSA-1483257	Phospholipid metabolism	2	0.807318	0
ALL	R-HSA-166663	Initial triggering of complement	1	0.808901	1
ALL	R-HSA-168138	Toll Like Receptor 9 (TLR9) Cascade	1	0.811528	1
ALL	R-HSA-166166	MyD88-independent TLR4 cascade	1	0.811528	1
ALL	R-HSA-937061	TRIF(TICAM1)-mediated TLR4 signaling	1	0.811528	1
ALL	R-HSA-2672351	Stimuli-sensing channels	1	0.811528	-1
ALL	R-HSA-9648025	EML4 and NUDC in mitotic spindle formation	1	0.811528	1
ALL	R-HSA-1474165	Reproduction	1	0.816677	1
ALL	R-HSA-382556	ABC-family proteins mediated transport	1	0.819198	-1
ALL	R-HSA-2219528	PI3K/AKT Signaling in Cancer	1	0.819198	1
ALL	R-HSA-194068	Bile acid and bile salt metabolism	1	0.821685	-1
ALL	R-HSA-9020702	Interleukin-1 signaling	1	0.821685	1
ALL	R-HSA-195258	RHO GTPase Effectors	3	0.827007	1.73205
ALL	R-HSA-69278	Cell Cycle, Mitotic	4	0.830732	2
ALL	R-HSA-6811558	PI5P, PP2A and IER3 Regulate PI3K/AKT Signaling	1	0.831297	1
ALL	R-HSA-2980736	Peptide hormone metabolism	1	0.833618	1
ALL	R-HSA-373760	L1CAM interactions	1	0.833618	-1
ALL	R-HSA-195721	Signaling by WNT	2	0.836194	1.41421
ALL	R-HSA-168188	Toll Like Receptor TLR6:TLR2 Cascade	1	0.840393	1
ALL	R-HSA-166058	MyD88:MAL(TIRAP) cascade initiated on plasma membrane	1	0.840393	1
ALL	R-HSA-500792	GPCR ligand binding	6	0.844368	2.44949
ALL	R-HSA-68875	Mitotic Prophase	1	0.844757	1
ALL	R-HSA-181438	Toll Like Receptor 2 (TLR2) Cascade	1	0.846893	1
ALL	R-HSA-168179	Toll Like Receptor TLR1:TLR2 Cascade	1	0.846893	1
ALL	R-HSA-199418	Negative regulation of the PI3K/AKT network	1	0.849001	1
ALL	R-HSA-977606	Regulation of Complement cascade	1	0.85313	1
ALL	R-HSA-68882	Mitotic Anaphase	2	0.857693	1.41421
ALL	R-HSA-2555396	Mitotic Metaphase and Anaphase	2	0.859221	1.41421
ALL	R-HSA-8956319	Nucleotide catabolism	1	0.862968	-1
ALL	R-HSA-8878166	Transcriptional regulation by RUNX2	1	0.868553	1
ALL	R-HSA-163685	Integration of energy metabolism	1	0.868553	-1
ALL	R-HSA-5663220	RHO GTPases Activate Formins	1	0.87215	1
ALL	R-HSA-1632852	Macroautophagy	1	0.873911	-1
ALL	R-HSA-69206	G1/S Transition	1	0.873911	1
ALL	R-HSA-8878171	Transcriptional regulation by RUNX1	1	0.875076	1
ALL	R-HSA-69481	G2/M Checkpoints	1	0.879052	1
ALL	R-HSA-1640170	Cell Cycle	5	0.881104	2.23607
ALL	R-HSA-166658	Complement cascade	1	0.883984	1
ALL	R-HSA-73887	Death Receptor Signalling	1	0.888716	1
ALL	R-HSA-8856828	Clathrin-mediated endocytosis	1	0.891764	-1
ALL	R-HSA-69620	Cell Cycle Checkpoints	2	0.897523	1.41421
ALL	R-HSA-166016	Toll Like Receptor 4 (TLR4) Cascade	1	0.897612	1
ALL	R-HSA-9612973	Autophagy	1	0.899024	-1
ALL	R-HSA-9609507	Protein localization	2	0.904481	1.41421
ALL	R-HSA-5688426	Deubiquitination	2	0.908319	1.41421
ALL	R-HSA-5663202	Diseases of signal transduction by growth factor receptors and second messengers	3	0.913171	1.73205
ALL	R-HSA-69242	S Phase	1	0.915711	1
ALL	R-HSA-2408522	Selenoamino acid metabolism	1	0.916875	-1
ALL	R-HSA-1630316	Glycosaminoglycan metabolism	1	0.919154	-1
ALL	R-HSA-3108232	SUMO E3 ligases SUMOylate target proteins	1	0.920271	1
ALL	R-HSA-109582	Hemostasis	8	0.92807	0
ALL	R-HSA-2990846	SUMOylation	1	0.929652	1
ALL	R-HSA-446203	Asparagine N-linked glycosylation	2	0.930337	0
ALL	R-HSA-983231	Factors involved in megakaryocyte development and platelet production	1	0.931582	1
ALL	R-HSA-983168	Antigen processing: Ubiquitination & Proteasome degradation	2	0.931627	1.41421
ALL	R-HSA-5668914	Diseases of metabolism	3	0.932405	-0.57735
ALL	R-HSA-2467813	Separation of Sister Chromatids	1	0.932528	1
ALL	R-HSA-8978868	Fatty acid metabolism	3	0.937015	-1.73205
ALL	R-HSA-3781865	Diseases of glycosylation	1	0.938792	1
ALL	R-HSA-5689880	Ub-specific processing proteases	1	0.942108	1
ALL	R-HSA-201681	TCF dependent signaling in response to WNT	1	0.949636	1
ALL	R-HSA-6811442	Intra-Golgi and retrograde Golgi-to-ER traffic	1	0.951698	-1
ALL	R-HSA-9012999	RHO GTPase cycle	2	0.953192	1.41421
ALL	R-HSA-112314	Neurotransmitter receptors and postsynaptic signal transmission	1	0.959706	1
ALL	R-HSA-397014	Muscle contraction	1	0.959706	1
ALL	R-HSA-597592	Post-translational protein modification	13	0.961296	-0.27735
ALL	R-HSA-376176	Signaling by ROBO receptors	1	0.961358	-1
ALL	R-HSA-388396	GPCR downstream signalling	6	0.963968	2.44949
ALL	R-HSA-8951664	Neddylation	1	0.968218	1
ALL	R-HSA-194315	Signaling by Rho GTPases	4	0.968356	2
ALL	R-HSA-15869	Metabolism of nucleotides	1	0.971179	-1
ALL	R-HSA-8939211	ESR-mediated signaling	1	0.971579	-1
ALL	R-HSA-202733	Cell surface interactions at the vascular wall	1	0.971579	-1
ALL	R-HSA-9006934	Signaling by Receptor Tyrosine Kinases	2	0.972543	0
ALL	R-HSA-9716542	Signaling by Rho GTPases, Miro GTPases and RHOBTB3	4	0.972701	2
ALL	R-HSA-8953897	Cellular responses to stimuli	7	0.973262	-1.88982
ALL	R-HSA-9658195	Leishmania infection	2	0.9764	0
ALL	R-HSA-68886	M Phase	2	0.979066	1.41421
ALL	R-HSA-5619115	Disorders of transmembrane transporters	1	0.979396	-1
ALL	R-HSA-372790	Signaling by GPCR	6	0.98241	2.44949
ALL	R-HSA-71291	Metabolism of amino acids and derivatives	3	0.982701	-0.57735
ALL	R-HSA-9662851	Anti-inflammatory response favouring Leishmania parasite infection	1	0.983761	-1
ALL	R-HSA-9664433	Leishmania parasite growth and survival	1	0.983761	-1
ALL	R-HSA-1257604	PIP3 activates AKT signaling	1	0.988401	1
ALL	R-HSA-8957322	Metabolism of steroids	1	0.989921	-1
ALL	R-HSA-72766	Translation	1	0.990992	1
ALL	R-HSA-112315	Transmission across Chemical Synapses	1	0.991603	1
ALL	R-HSA-9006925	Intracellular signaling by second messengers	1	0.994009	1
ALL	R-HSA-425407	SLC-mediated transmembrane transport	1	0.997123	-1
ALL	R-HSA-5663205	Infectious disease	9	0.99715	2.33333
ALL	R-HSA-422475	Axon guidance	2	0.997417	-1.41421
ALL	R-HSA-392499	Metabolism of proteins	15	0.998275	0.258199
ALL	R-HSA-9675108	Nervous system development	2	0.998368	-1.41421
ALL	R-HSA-2262752	Cellular responses to stress	4	0.99838	-1
ALL	R-HSA-212436	Generic Transcription Pathway	6	0.998563	0.816497
ALL	R-HSA-112316	Neuronal System	1	0.998932	1
ALL	R-HSA-162582	Signal Transduction	18	0.999079	2.82843
ALL	R-HSA-199991	Membrane Trafficking	2	0.99911	-1.41421
ALL	R-HSA-5653656	Vesicle-mediated transport	3	0.999292	-1.73205
ALL	R-HSA-1643685	Disease	17	0.999548	1.21268
ALL	R-HSA-73857	RNA Polymerase II Transcription	6	0.999629	0.816497
ALL	R-HSA-1266738	Developmental Biology	4	0.99969	-1
ALL	R-HSA-9709957	Sensory Perception	5	0.999911	-1.34164
ALL	R-HSA-74160	Gene expression (Transcription)	6	0.999929	0.816497
