# Supplementary material for: Transcriptome profile and immune infiltrated landscape revealed a novel role of γδT cells in mediating pyroptosis in celiac disease
Source: J Transl Med. 2023 Jul 24;21:497. doi: 10.1186/s12967-023-04359-1 (PMC10364383; doi:10.1186/s12967-023-04359-1)
Supplement: Supplementary file 7 — Additional file 7: Table S6. Pyroptosis associated genes used in the "pyroptosis enrichment score" model. [file 12967_2023_4359_MOESM7_ESM.xlsx]

## Sheet: PRGs_diff_t_sig
Genes	t.statistic	p.value
AIM2	6.85213	6.86e-10
BAK1	4.73528	7.51e-06
CASP3	2.97204	0.00396655
CASP5	10.1111	8.27e-16
CASP8	-2.07626	0.0405949
CASP9	2.54166	0.0126585
CHMP2A	-2.04331	0.0439525
CHMP2B	-2.36108	0.020332
CHMP4A	8.88197	3.6e-14
CHMP4B	-7.14608	1.84e-10
CHMP4C	-5.91143	5.36e-08
DPP9	4.77492	6.51e-06
GPX4	-10.1547	3.26e-16
GSDMB	5.88567	5.88e-08
GSDMD	7.77459	1.16e-11
GZMA	6.11831	2e-08
GZMB	12.2591	1.98e-19
IL18	-3.61684	0.000480889
IRF1	14.8145	1.2e-26
NLRP6	4.19924	5.97e-05
NLRP7	5.54758	3.11e-07
NOD1	3.17126	0.00203237
NOD2	2.29863	0.0238394
PYCARD	7.99218	3.71e-12
TIRAP	-4.54207	1.66e-05
ZBP1	9.87044	3.86e-16

## Sheet: PRGs up and down
PRGs up	PEGs down
IRF1	CHMP2A
GZMB	CASP8
CASP5	CHMP2B
ZBP1	IL18
CHMP4A	TIRAP
PYCARD	CHMP4C
GSDMD	CHMP4B
AIM2	GPX4
GZMA
GSDMB
NLRP7
DPP9
BAK1
NLRP6
NOD1
CASP3
CASP9
NOD2
